# Supplementary material for: Growth Arrest of Alveolar Cells in Response to Cytokines from Spike S1-Activated Macrophages: Role of IFN-γ
Source: Biomedicines. 2022 Dec 1;10(12):3085. doi: 10.3390/biomedicines10123085 (PMC9775973; doi:10.3390/biomedicines10123085)
Supplement: Supplementary file 1 [file biomedicines-10-03085-s001.zip]

Archive with 1 entries (1 files):
- biomedicines-2028779-supplementary.pdf
